# Supplementary material for: An Azomethine Derivative, BCS3, Targets XIAP and cIAP1/2 to Arrest Breast Cancer Progression Through MDM2-p53 and Bcl-2-Caspase Signaling Modulation
Source: Pharmaceuticals (Basel). 2024 Dec 6;17(12):1645. doi: 10.3390/ph17121645 (PMC11678930; doi:10.3390/ph17121645)
Supplement: Supplementary file 1 [file pharmaceuticals-17-01645-s001.zip]

Archive with 2 entries (2 files):
- ESI 1.pptx
- ESI2_Original western blots (1).xlsx
